# Supplementary material for: Influence of Storage Temperature and Packaging on Bacteria and Yeast Viability in a Plant-Based Fermented Food
Source: Foods. 2020 Mar 7;9(3):302. doi: 10.3390/foods9030302 (PMC7143826; doi:10.3390/foods9030302)
Supplement: Supplementary file 1 [file foods-09-00302-s001.zip]

Archive with 3 entries (2 files):
- Supplementary materials/
- Supplementary materials/Supplementary materials 1.pdf
- Supplementary materials/Supplementary materials 2.pdf
